# Supplementary material for: Label-Free, Real-Time Measurement of Metabolism of Adherent and Suspended Single Cells by In-Cell Fourier Transform Infrared Microspectroscopy
Source: Int J Mol Sci. 2021 Oct 4;22(19):10742. doi: 10.3390/ijms221910742 (PMC8509135; doi:10.3390/ijms221910742)
Supplement: Supplementary file 1 [file ijms-22-10742-s001.zip]

Archive with 1 entries (1 files):
- ijms-1370434-supplementary.pdf
